# Supplementary material for: The concept of Watson’s carative factors in nursing and their (dis)harmony with patient satisfaction
Source: PeerJ. 2017 Feb 7;5:e2940. doi: 10.7717/peerj.2940 (PMC5299993; doi:10.7717/peerj.2940)
Supplement: Supplemental Information 3 [file peerj-05-2940-s003.r]

library(foreign)
library(psych)
library(ggplot2)
library(plyr)
library(forestplot)

summarySE <- function(data=NULL, measurevar, groupvars=NULL, na.rm=FALSE, conf.interval=.95) {
  library(doBy)
  
  # New version of length which can handle NA's: if na.rm==T, don't count them
  length2 <- function (x, na.rm=FALSE) {
    if (na.rm) sum(!is.na(x))
    else       length(x)
  }
  
  # Collapse the data
  formula <- as.formula(paste(measurevar, paste(groupvars, collapse=" + "), sep=" ~ "))
  datac <- summaryBy(formula, data=data, FUN=c(length2,mean,sd), na.rm=na.rm)
  
  # Rename columns
  names(datac)[ names(datac) == paste(measurevar, ".mean",    sep="") ] <- measurevar
  names(datac)[ names(datac) == paste(measurevar, ".sd",      sep="") ] <- "sd"
  names(datac)[ names(datac) == paste(measurevar, ".length2", sep="") ] <- "N"
  
  datac$se <- datac$sd / sqrt(datac$N)  # Calculate standard error of the mean
  
  # Confidence interval multiplier for standard error
  # Calculate t-statistic for confidence interval: 
  # e.g., if conf.interval is .95, use .975 (above/below), and use df=N-1
  ciMult <- qt(conf.interval/2 + .5, datac$N-1)
  datac$ci <- datac$se * ciMult
  
  return(datac)
}


## CARATIVE FACTORS
vpr2 <- read.spss("questionnaire part 2a.sav.sav", to.data.frame=TRUE, use.value.labels = T)
newTab <- data.frame(Location = vpr2[,2])
vpr2 <- read.spss("questionnaire part 2a.sav.sav", to.data.frame=TRUE, use.value.labels = F)
vpr2 <- vpr2[,4:73]

sets2 <- list(c(1:6), c(7:13), c(14:19), c(20:26), c(27:32), c(33:38), c(39:47), c(48:54), c(55:64), c(65:70))

for(s in sets2) 
  newTab <- cbind(newTab,(apply(vpr2[,s], 1, mean)))

# Add cumulative Caring component
newTab <- cbind(newTab,(apply(newTab[,2:11], 1, mean)))

nameStrs <- c("Humanism", "Hope", "Sensibility", "HelpingRelationship", "ExpresionOfEmotions",
              "ProblemSolving", "Teaching", "Environment", "Needs", "Spirituality", "Caring")
names(newTab)[2:12] <- nameStrs

# Linear transformation to [0..4] interval
#newTab[,2:12] <- newTab[,2:12]-1


newTab$Location <- as.character(newTab$Location)

## ANOVA analysis
pVals <- c()
for(i in 2:12) {
  res <- summary(aov(newTab[,i]~newTab[,1], data=newTab))
  p.val <- res[[1]][5][1,1]
  pVals <- c(pVals,p.val)
}

## Summary 
res <- summarySE(data = newTab, measurevar = nameStrs[1], groupvars = "Location", na.rm = T)


resTab <- data.frame(Location = res[,1], N = res[,2], Humanism = res[,3])
resTabLow <- data.frame(Location = res[,1], N = res[,2], Humanism = res[,3]-res[,6])
resTabHigh <- data.frame(Location = res[,1], N = res[,2], Humanism = res[,3]+res[,6])

for(name in nameStrs[2:11]) {
  res <- summarySE(data = newTab, measurevar = name, groupvars = "Location", na.rm = T)
  resTab <- cbind(resTab, res[,3])
  resTabLow <- cbind(resTabLow, res[,3]-res[,6])
  resTabHigh <- cbind(resTabHigh, res[,3]+res[,6])
}
names(resTab)[3:13]<-names(resTabLow)[3:13]<-names(resTabHigh)[3:13]<-nameStrs 
resTab <- resTab[1:5,]
resTabLow <- resTabLow[1:5,]
resTabHigh <- resTabHigh[1:5,]
resTab

## PATIENT SATISFACTION SURVEY
vpr3 <- read.spss("Vprasalnik_pacienti.sav", to.data.frame=TRUE, use.value.labels = T)
newTab2 <- data.frame(Location = vpr3[,2])
vpr3 <- read.spss("Vprasalnik_pacienti.sav", to.data.frame=TRUE, use.value.labels = F)

newTab2$CareFromNurses <- apply(vpr3[,4:6], 1, mean, na.rm=TRUE)
newTab2$CareFromDoctor <- apply(vpr3[,8:10], 1, mean, na.rm=TRUE)
newTab2$HospitalEnvironment <- apply(vpr3[,11:12], 1, mean, na.rm=TRUE)
newTab2$HospitalRating <- vpr3$V21

# Linear transformation to [0..4] interval
newTab2[,2:4] <- ((newTab2[,2:4]-1)/3)*4
newTab2[,5] <- ((newTab2[,5]-1)/9)*4+1

newTab2$Location <- as.character(newTab2$Location)

nameStrs2 <- c("CareFromNurses", "CareFromDoctor", "HospitalEnvironment", "HospitalRating")

## ANOVA
res <- summary(aov(newTab2[,2]~newTab2[,1], data=newTab2))
p.val <- res[[1]][5][1,1]
pVals <- c(p.val, pVals)

names(pVals) <- c("Care From Nurses", nameStrs[1:11])

## Summary
res <- summarySE(data = newTab2, measurevar = nameStrs2[1], groupvars = "Location", na.rm = T)

resTab2 <- data.frame(Location = res[,1], N2 = res[,2], CareFromNurses = res[,3])
resTab2Low <- data.frame(Location = res[,1], N2 = res[,2], CareFromNurses = res[,3]-res[,6])
resTab2High <- data.frame(Location = res[,1], N2 = res[,2], CareFromNurses = res[,3]+res[,6])

for(name in nameStrs2[2:4]) {
  res <- summarySE(data = newTab2, measurevar = name, groupvars = "Location", na.rm = T)
  resTab2 <- cbind(resTab2, res[,3])
  resTab2Low <- cbind(resTab2Low, res[,3]-res[,6])
  resTab2High <- cbind(resTab2High, res[,3]+res[,6])
}
names(resTab2)[3:6]<-names(resTab2Low)[3:6]<-names(resTab2High)[3:6]<-nameStrs2 
resTab2


resTab$Location <- as.character(resTab$Location)
resTab2$Location <- as.character(resTab2$Location)
resTabLow$Location <- as.character(resTabLow$Location)
resTab2Low$Location <- as.character(resTab2Low$Location)
resTabHigh$Location <- as.character(resTabHigh$Location)
resTab2High$Location <- as.character(resTab2High$Location)

tabNew <- merge(resTab2, resTab)
tabNewLow <- merge(resTab2Low, resTabLow)
tabNewHigh <- merge(resTab2High, resTabHigh)

write.table(rbind(tabNew, tabNewLow, tabNewHigh), "Paper3_means.csv")

names(tabNew)
pdf("plotsPaper3_Nurses.pdf", width = 6, height = 3)

seq <- c(18, 8:17)
for (i in seq) {
  plot.new()
  idxs <- c(3,i)
  forestplot(as.character(tabNew$Location), 
             #legend_args = fpLegend(pos = list(x=.10, y=0.90), gp=gpar(col="#CCCCCC", fill="#F9F9F9")),
             legend = c(names(tabNew)[idxs[1]], names(tabNew)[idxs[2]]),
             fn.ci_norm = c(fpDrawNormalCI, fpDrawCircleCI),
             boxsize = .10, # We set the box size to better visualize the type
             mean = tabNew[,c(idxs[1],idxs[2])],
             lower = tabNewLow[,c(idxs[1],idxs[2])],
             upper = tabNewHigh[,c(idxs[1],idxs[2])],
             col=fpColors(box=c("blue", "darkred")),
             zero = 3,
             clip =c(3, 5),
             xticks = c(3, 3.5, 4, 4.5, 5),
             xlab="Transformed Score")
}

dev.off()


pdf("plotsPaper3_OverallPatientSatisfaction.pdf", width = 6, height = 3)

seq <- c(18, 8:17)
for (i in seq) {
  idxs <- c(6,i)
  plot.new()
  forestplot(as.character(tabNew$Location), 
             #legend_args = fpLegend(pos = list(x=.10, y=0.90), gp=gpar(col="#CCCCCC", fill="#F9F9F9")),
             fn.ci_norm = c(fpDrawNormalCI, fpDrawCircleCI),
             boxsize = .10, # We set the box size to better visualize the type
             mean = tabNew[,c(idxs[1],idxs[2])],
             lower = tabNewLow[,c(idxs[1],idxs[2])],
             upper = tabNewHigh[,c(idxs[1],idxs[2])],
             col=fpColors(box=c("blue", "darkred")),
             zero = 3,
             legend = c(names(tabNew)[idxs[1]], names(tabNew)[idxs[2]]),
             clip =c(3, 5),
             xticks = c(3, 3.5, 4, 4.5, 5),
             xlab="Transformed Score")
}

dev.off()

pdf("plotsPaper3_CareFromDoctors.pdf", width = 6, height = 3)

seq <- c(18, 8:17)
for (i in seq) {
  plot.new()
  idxs <- c(4,i)
  forestplot(as.character(tabNew$Location), 
             #legend_args = fpLegend(pos = list(x=.10, y=0.90), gp=gpar(col="#CCCCCC", fill="#F9F9F9")),
             legend = c(names(tabNew)[idxs[1]], names(tabNew)[idxs[2]]),
             fn.ci_norm = c(fpDrawNormalCI, fpDrawCircleCI),
             boxsize = .10, # We set the box size to better visualize the type
             mean = tabNew[,c(idxs[1],idxs[2])],
             lower = tabNewLow[,c(idxs[1],idxs[2])],
             upper = tabNewHigh[,c(idxs[1],idxs[2])],
             col=fpColors(box=c("blue", "darkred")),
             zero = 3,
             clip =c(3, 5),
             xticks = c(3, 3.5, 4, 4.5, 5),
             xlab="Transformed Score")
}

dev.off()


pdf("plotsPaper3_HospitalEnv.pdf", width = 6, height = 3)

seq <- c(18, 8:17)
for (i in seq) {
  plot.new()
  idxs <- c(5,i)
  forestplot(as.character(tabNew$Location), 
             #legend_args = fpLegend(pos = list(x=.10, y=0.90), gp=gpar(col="#CCCCCC", fill="#F9F9F9")),
             legend = c(names(tabNew)[idxs[1]], names(tabNew)[idxs[2]]),
             fn.ci_norm = c(fpDrawNormalCI, fpDrawCircleCI),
             boxsize = .10, # We set the box size to better visualize the type
             mean = tabNew[,c(idxs[1],idxs[2])],
             lower = tabNewLow[,c(idxs[1],idxs[2])],
             upper = tabNewHigh[,c(idxs[1],idxs[2])],
             col=fpColors(box=c("blue", "darkred")),
             zero = 3,
             clip =c(3, 5),
             xticks = c(3, 3.5, 4, 4.5, 5),
             xlab="Transformed Score")
}

dev.off()
